# Supplementary material for: Transgenerationally Transmitted DNA Demethylation of a Spontaneous Epialleles Using CRISPR/dCas9-TET1cd Targeted Epigenetic Editing in Arabidopsis
Source: Int J Mol Sci. 2022 Sep 10;23(18):10492. doi: 10.3390/ijms231810492 (PMC9504898; doi:10.3390/ijms231810492)
Supplement: Supplementary file 1 [file ijms-23-10492-s001.zip]

Archive with 11 entries (9 files):
- ijms-1872536-supplementary/
- ijms-1872536-supplementary/Supplementary File/
- ijms-1872536-supplementary/Supplementary File/Figure S1.pdf
- ijms-1872536-supplementary/Supplementary File/Figure S2.pdf
- ijms-1872536-supplementary/Supplementary File/Figure S3.pdf
- ijms-1872536-supplementary/Supplementary File/Figure S4.pdf
- ijms-1872536-supplementary/Supplementary File/Table S1 Primers used in this study.xlsx
- ijms-1872536-supplementary/Supplementary File/Table S2 Statistics of bisulfite sequencing data in NMR19-4 region .xlsx
- ijms-1872536-supplementary/Supplementary File/Table S3 CT conversion rate.xlsx
- ijms-1872536-supplementary/Supplementary File/Table S4 Statistics of DNA bisulfite sequencing .xlsx
- ijms-1872536-supplementary/Supplementary File/Table S5 Statistics of transcriptome data sequencing data.xlsx
