# Supplementary material for: Transgenerationally Transmitted DNA Demethylation of a Spontaneous Epialleles Using CRISPR/dCas9-TET1cd Targeted Epigenetic Editing in Arabidopsis
Source: Int J Mol Sci. 2022 Sep 10;23(18):10492. doi: 10.3390/ijms231810492 (PMC9504898; doi:10.3390/ijms231810492)
Supplement: Supplementary file 1 [file ijms-23-10492-s001.zip › ijms-1872536-supplementary/Supplementary File/Table S1 Primers used in this study.xlsx]

## Sheet: 工作表1
Table S1: Primer used this study
Bs-F	GAAAGGATAAGTAAAGAGAATATGG
Bs-R	TATCATCCTCAAACCTCTTA
Chop-F	ACGGTGTCAGATCTTTGGAAGGAAGGT			MspⅠ
Chop-R	TGCCTCGGATCGTCCCATGTGT
TET1-F	GCTGCTGCTGATGGCCCTGG
TET1-R	GCCCCGCAACGTGTGTGAGA
Krot 0/Per-1-CAPS F	GATTCACTGCTCACTAATCGGGT			MboⅠ
Krot 0/Per-1-CAPS R	CAAGACGTTAACCCAAGCTTTGT
Krot 0/C24-CAPS F	GCGAACACAATGAAATGGCTTTG			EarⅠ
Krot 0/C24-CAPS R	AGCCGTTTTCCAGTGATCAAATG
PPH-qF	TGAACCAACGCCAAAGCCAGGA
PPH-qR	ACTGCGAGTGGAAGCCCAAGC
