# Supplementary material for: Transgenerationally Transmitted DNA Demethylation of a Spontaneous Epialleles Using CRISPR/dCas9-TET1cd Targeted Epigenetic Editing in Arabidopsis
Source: Int J Mol Sci. 2022 Sep 10;23(18):10492. doi: 10.3390/ijms231810492 (PMC9504898; doi:10.3390/ijms231810492)
Supplement: Supplementary file 1 [file ijms-23-10492-s001.zip › ijms-1872536-supplementary/Supplementary File/Table S2 Statistics of bisulfite sequencing data in NMR19-4 region .xlsx]

## Sheet: 工作表1
Table S2: Statistics of bisulfite sequencing data in NMR19-4 region
	Krot 0 WT	T4
Total methylated CG	0.9218	0.0125
Total methylated CHG	0.5812	0.002
Total methylated CHH	0.069	0.0055
