# Supplementary material for: Transgenerationally Transmitted DNA Demethylation of a Spontaneous Epialleles Using CRISPR/dCas9-TET1cd Targeted Epigenetic Editing in Arabidopsis
Source: Int J Mol Sci. 2022 Sep 10;23(18):10492. doi: 10.3390/ijms231810492 (PMC9504898; doi:10.3390/ijms231810492)
Supplement: Supplementary file 1 [file ijms-23-10492-s001.zip › ijms-1872536-supplementary/Supplementary File/Table S3 CT conversion rate.xlsx]

## Sheet: 工作表1
Table S3: CT conversion rate
	MT	Pltd
T4-1	0.9683	0.9933
T4-2	0.9610	0.9931
Krot 0 WT-1	0.9937	0.9980
Krot 0 WT-2	0.9807	0.9905
