# Supplementary material for: Transgenerationally Transmitted DNA Demethylation of a Spontaneous Epialleles Using CRISPR/dCas9-TET1cd Targeted Epigenetic Editing in Arabidopsis
Source: Int J Mol Sci. 2022 Sep 10;23(18):10492. doi: 10.3390/ijms231810492 (PMC9504898; doi:10.3390/ijms231810492)
Supplement: Supplementary file 1 [file ijms-23-10492-s001.zip › ijms-1872536-supplementary/Supplementary File/Table S4 Statistics of DNA bisulfite sequencing .xlsx]

## Sheet: raw data
Table S4: Statistics of DNA bisulfite sequencing raw data
Sample_ID	Total_Reads	Total_Bases	Q20%	Q30%
T4-1	528,590,86	792,886,290,0	0.9607	0.8985
T4-2	436,971,72	655,457,580,0	0.9585	0.8946
Krot 0 WT-1	421,154,20	631,731,300,0	0.96	0.9001
Krot 0 WT-2	469,775,36	704,663,040,0	0.9629	0.9031

## Sheet: clean data
Table S4: Statistics of DNA bisulfite sequencing clean data
Sample_ID	Total_Reads	Total_Bases	Q20%	Q30%	Mapping rate
T4-1	524,431,50	770,270,576,0	0.964	0.9031	0.865
T4-2	432,452,02	628,777,826,4	0.9634	0.9015	0.865
Krot 0 WT-1	411,137,22	596,049,748,0	0.9672	0.9097	0.78
Krot 0 WT-2	466,655,08	680,634,902,9	0.9671	0.909	0.785
