# Supplementary material for: Transgenerationally Transmitted DNA Demethylation of a Spontaneous Epialleles Using CRISPR/dCas9-TET1cd Targeted Epigenetic Editing in Arabidopsis
Source: Int J Mol Sci. 2022 Sep 10;23(18):10492. doi: 10.3390/ijms231810492 (PMC9504898; doi:10.3390/ijms231810492)
Supplement: Supplementary file 1 [file ijms-23-10492-s001.zip › ijms-1872536-supplementary/Supplementary File/Table S5 Statistics of transcriptome data sequencing data.xlsx]

## Sheet: raw data
Table S5: Statistics of transcriptome data sequencing raw data
Sample_ID	Total_Reads	Total_Bases	Q20%	Q30%
T4 1	251,020,10	376,530,150,0	0.9726	0.9486
T4 2	225,005,34	337,508,010,0	0.969	0.943
T4 3	148,038,46	222,057,690,0	0.9764	0.954
Krot 0 WT 1	144,066,64	216,099,960,0	0.9762	0.9536
Krot 0 WT 2	182,792,72	274,189,080,0	0.9734	0.95
Krot 0 WT 3	155,303,46	232,955,190,0	0.9733	0.9487

## Sheet: clean data
Table S5: Statistics of transcriptome data sequencing clean data
Sample_ID	Total_Reads	Total_Bases	Q20%	Q30%	Mapping rate
T4 1	249,632,96	368,649,339,2	0.9734	0.9496	0.9469
T4 2	223,751,34	329,332,766,6	0.9697	0.9438	0.9396
T4 3	147,949,04	219,064,617,4	0.9767	0.9545	0.9456
Krot 0 WT 1	143,976,10	213,388,063,0	0.9764	0.954	0.9312
Krot 0 WT 2	181,772,72	268,764,802,0	0.9741	0.9509	0.9264
Krot 0 WT 3	155,207,48	228,510,479,6	0.9737	0.9493	0.9263
